# Supplementary material for: Long-read RNA sequencing identifies region- and sex-specific C57BL/6J mouse brain mRNA isoform expression and usage
Source: Mol Brain. 2024 Jun 20;17:40. doi: 10.1186/s13041-024-01112-7 (PMC11188239; doi:10.1186/s13041-024-01112-7)
Supplement: Supplementary file 2 — Additional file 2. Transcripts per gene table. This supplementary file is a CSV with the number of all transcripts measured for each gene. Columns are as follows: GENEID - Either ENSEMBL gene identification number, if available, or Bambu assigned identification number. Transcript count - number of transcripts counted per gene with more than 0 counts. [file 13041_2024_1112_MOESM2_ESM.csv]

GENEID	transcript count
ENSMUSG00000000001.5	1
ENSMUSG00000000028.16	3
ENSMUSG00000000031.18	12
ENSMUSG00000000037.18	7
ENSMUSG00000000049.12	1
ENSMUSG00000000056.8	2
ENSMUSG00000000058.7	2
ENSMUSG00000000078.8	2
ENSMUSG00000000085.17	14
ENSMUSG00000000088.8	3
ENSMUSG00000000093.7	1
ENSMUSG00000000094.13	3
ENSMUSG00000000120.7	1
ENSMUSG00000000125.6	1
ENSMUSG00000000126.12	2
ENSMUSG00000000127.16	5
ENSMUSG00000000131.16	19
ENSMUSG00000000134.18	11
ENSMUSG00000000142.16	6
ENSMUSG00000000148.18	6
ENSMUSG00000000149.11	1
ENSMUSG00000000154.17	3
ENSMUSG00000000159.17	3
ENSMUSG00000000167.15	7
ENSMUSG00000000168.11	6
ENSMUSG00000000171.6	1
ENSMUSG00000000182.10	1
ENSMUSG00000000184.13	6
ENSMUSG00000000194.14	8
ENSMUSG00000000197.9	7
ENSMUSG00000000202.10	7
ENSMUSG00000000214.12	4
ENSMUSG00000000215.12	4
ENSMUSG00000000216.9	1
ENSMUSG00000000223.14	6
ENSMUSG00000000244.18	8
ENSMUSG00000000247.12	4
ENSMUSG00000000253.14	4
ENSMUSG00000000263.16	3
ENSMUSG00000000266.12	4
ENSMUSG00000000275.17	3
ENSMUSG00000000276.12	3
ENSMUSG00000000278.11	1
ENSMUSG00000000282.13	2
ENSMUSG00000000290.14	3
ENSMUSG00000000295.14	5
ENSMUSG00000000296.9	5
ENSMUSG00000000301.17	6
ENSMUSG00000000303.13	2
ENSMUSG00000000305.13	2
ENSMUSG00000000308.15	10
ENSMUSG00000000317.12	2
ENSMUSG00000000318.17	6
ENSMUSG00000000320.11	1
ENSMUSG00000000326.14	4
ENSMUSG00000000339.15	5
ENSMUSG00000000340.11	3
ENSMUSG00000000346.10	4
ENSMUSG00000000355.14	5
ENSMUSG00000000359.4	2
ENSMUSG00000000365.10	5
ENSMUSG00000000374.9	4
ENSMUSG00000000378.16	8
ENSMUSG00000000384.16	11
ENSMUSG00000000385.9	1
ENSMUSG00000000392.18	5
ENSMUSG00000000399.11	3
ENSMUSG00000000402.3	1
ENSMUSG00000000409.15	6
ENSMUSG00000000411.8	1
ENSMUSG00000000416.17	8
ENSMUSG00000000420.16	6
ENSMUSG00000000439.10	3
ENSMUSG00000000440.13	3
ENSMUSG00000000441.18	10
ENSMUSG00000000486.14	6
ENSMUSG00000000489.8	4
ENSMUSG00000000530.17	10
ENSMUSG00000000531.6	1
ENSMUSG00000000532.12	1
ENSMUSG00000000538.19	11
ENSMUSG00000000552.11	3
ENSMUSG00000000555.9	3
ENSMUSG00000000560.10	6
ENSMUSG00000000561.15	4
ENSMUSG00000000562.6	1
ENSMUSG00000000563.18	6
ENSMUSG00000000567.6	1
ENSMUSG00000000568.16	10
ENSMUSG00000000579.15	4
ENSMUSG00000000581.9	5
ENSMUSG00000000594.8	1
ENSMUSG00000000600.16	12
ENSMUSG00000000605.10	9
ENSMUSG00000000627.16	3
ENSMUSG00000000628.11	3
ENSMUSG00000000631.21	23
ENSMUSG00000000632.14	9
ENSMUSG00000000673.10	1
ENSMUSG00000000682.8	3
ENSMUSG00000000686.12	1
ENSMUSG00000000693.11	2
ENSMUSG00000000708.15	5
ENSMUSG00000000711.4	2
ENSMUSG00000000724.11	2
ENSMUSG00000000730.14	6
ENSMUSG00000000732.10	4
ENSMUSG00000000738.19	12
ENSMUSG00000000739.15	2
ENSMUSG00000000740.13	5
ENSMUSG00000000743.10	4
ENSMUSG00000000751.14	5
ENSMUSG00000000753.16	5
ENSMUSG00000000759.15	9
ENSMUSG00000000766.19	14
ENSMUSG00000000776.14	5
ENSMUSG00000000782.17	3
ENSMUSG00000000787.13	5
ENSMUSG00000000791.10	2
ENSMUSG00000000792.3	1
ENSMUSG00000000794.10	2
ENSMUSG00000000804.15	9
ENSMUSG00000000805.19	6
ENSMUSG00000000811.15	2
ENSMUSG00000000817.11	1
ENSMUSG00000000823.17	7
ENSMUSG00000000826.17	6
ENSMUSG00000000827.19	12
ENSMUSG00000000838.18	10
ENSMUSG00000000861.16	6
ENSMUSG00000000869.13	4
ENSMUSG00000000876.12	2
ENSMUSG00000000881.13	8
ENSMUSG00000000884.18	12
ENSMUSG00000000889.9	1
ENSMUSG00000000901.18	5
ENSMUSG00000000902.14	6
ENSMUSG00000000903.4	1
ENSMUSG00000000915.16	6
ENSMUSG00000000916.16	8
ENSMUSG00000000934.10	3
ENSMUSG00000000948.17	4
ENSMUSG00000000957.12	6
ENSMUSG00000000958.11	4
ENSMUSG00000000959.8	5
ENSMUSG00000000976.14	5
ENSMUSG00000000982.6	1
ENSMUSG00000000983.14	2
ENSMUSG00000001014.7	2
ENSMUSG00000001016.13	6
ENSMUSG00000001017.16	9
ENSMUSG00000001018.16	5
ENSMUSG00000001020.9	2
ENSMUSG00000001021.14	4
ENSMUSG00000001023.11	2
ENSMUSG00000001025.9	4
ENSMUSG00000001029.16	3
ENSMUSG00000001034.18	14
ENSMUSG00000001036.18	13
ENSMUSG00000001039.13	6
ENSMUSG00000001052.16	8
ENSMUSG00000001053.16	3
ENSMUSG00000001054.10	4
ENSMUSG00000001056.4	2
ENSMUSG00000001062.19	10
ENSMUSG00000001065.16	7
ENSMUSG00000001082.13	10
ENSMUSG00000001089.15	5
ENSMUSG00000001098.16	7
ENSMUSG00000001100.11	4
ENSMUSG00000001103.8	2
ENSMUSG00000001105.16	5
ENSMUSG00000001119.8	2
ENSMUSG00000001120.16	8
ENSMUSG00000001123.16	2
ENSMUSG00000001127.13	10
ENSMUSG00000001128.8	2
ENSMUSG00000001131.12	2
ENSMUSG00000001134.10	6
ENSMUSG00000001138.14	4
ENSMUSG00000001143.14	8
ENSMUSG00000001150.8	4
ENSMUSG00000001151.11	7
ENSMUSG00000001155.14	2
ENSMUSG00000001156.10	4
ENSMUSG00000001157.14	4
ENSMUSG00000001158.14	4
ENSMUSG00000001166.18	1
ENSMUSG00000001168.17	1
ENSMUSG00000001173.16	7
ENSMUSG00000001175.17	4
ENSMUSG00000001211.16	9
ENSMUSG00000001225.13	1
ENSMUSG00000001227.13	2
ENSMUSG00000001228.15	4
ENSMUSG00000001229.10	3
ENSMUSG00000001240.14	7
ENSMUSG00000001247.17	4
ENSMUSG00000001248.16	13
ENSMUSG00000001249.15	7
ENSMUSG00000001260.11	3
ENSMUSG00000001270.10	5
ENSMUSG00000001280.14	2
ENSMUSG00000001281.11	3
ENSMUSG00000001285.13	10
ENSMUSG00000001288.16	4
ENSMUSG00000001289.13	8
ENSMUSG00000001300.17	2
ENSMUSG00000001305.6	2
ENSMUSG00000001313.13	3
ENSMUSG00000001323.18	10
ENSMUSG00000001333.10	2
ENSMUSG00000001334.10	1
ENSMUSG00000001348.16	5
ENSMUSG00000001349.6	2
ENSMUSG00000001366.15	6
ENSMUSG00000001376.18	7
ENSMUSG00000001380.8	4
ENSMUSG00000001383.10	2
ENSMUSG00000001403.14	2
ENSMUSG00000001415.11	8
ENSMUSG00000001416.14	9
ENSMUSG00000001418.14	9
ENSMUSG00000001419.18	7
ENSMUSG00000001424.15	11
ENSMUSG00000001435.16	3
ENSMUSG00000001436.16	8
ENSMUSG00000001440.6	3
ENSMUSG00000001441.14	17
ENSMUSG00000001444.3	1
ENSMUSG00000001445.11	2
ENSMUSG00000001467.6	1
ENSMUSG00000001472.18	10
ENSMUSG00000001473.8	2
ENSMUSG00000001482.16	11
ENSMUSG00000001493.10	1
ENSMUSG00000001494.7	1
ENSMUSG00000001496.16	2
ENSMUSG00000001497.19	2
ENSMUSG00000001504.11	3
ENSMUSG00000001506.11	2
ENSMUSG00000001507.17	5
ENSMUSG00000001508.16	4
ENSMUSG00000001510.9	1
ENSMUSG00000001517.15	6
ENSMUSG00000001518.13	10
ENSMUSG00000001520.13	6
ENSMUSG00000001521.13	6
ENSMUSG00000001524.15	7
ENSMUSG00000001525.11	4
ENSMUSG00000001542.8	5
ENSMUSG00000001552.15	8
ENSMUSG00000001555.11	4
ENSMUSG00000001558.6	1
ENSMUSG00000001569.11	2
ENSMUSG00000001576.16	14
ENSMUSG00000001583.14	2
ENSMUSG00000001588.13	2
ENSMUSG00000001604.15	1
ENSMUSG00000001627.13	9
ENSMUSG00000001630.14	3
ENSMUSG00000001632.17	10
ENSMUSG00000001642.19	3
ENSMUSG00000001663.11	3
ENSMUSG00000001665.12	2
ENSMUSG00000001666.9	2
ENSMUSG00000001672.15	1
ENSMUSG00000001674.12	2
ENSMUSG00000001687.16	5
ENSMUSG00000001700.11	4
ENSMUSG00000001707.9	3
ENSMUSG00000001729.15	8
ENSMUSG00000001741.13	5
ENSMUSG00000001750.17	10
ENSMUSG00000001751.10	1
ENSMUSG00000001755.13	4
ENSMUSG00000001761.8	2
ENSMUSG00000001763.15	3
ENSMUSG00000001767.6	3
ENSMUSG00000001768.17	7
ENSMUSG00000001773.15	3
ENSMUSG00000001774.9	9
ENSMUSG00000001783.4	2
ENSMUSG00000001785.14	5
ENSMUSG00000001786.15	7
ENSMUSG00000001794.14	8
ENSMUSG00000001802.17	4
ENSMUSG00000001815.16	1
ENSMUSG00000001827.13	11
ENSMUSG00000001829.18	9
ENSMUSG00000001833.18	9
ENSMUSG00000001844.11	13
ENSMUSG00000001847.15	4
ENSMUSG00000001855.16	10
ENSMUSG00000001864.14	8
ENSMUSG00000001865.3	1
ENSMUSG00000001870.17	6
ENSMUSG00000001891.17	4
ENSMUSG00000001901.16	3
ENSMUSG00000001909.17	25
ENSMUSG00000001910.6	5
ENSMUSG00000001911.17	7
ENSMUSG00000001918.18	4
ENSMUSG00000001924.16	6
ENSMUSG00000001930.18	7
ENSMUSG00000001942.9	5
ENSMUSG00000001943.9	6
ENSMUSG00000001946.15	5
ENSMUSG00000001948.11	3
ENSMUSG00000001962.9	2
ENSMUSG00000001964.15	6
ENSMUSG00000001983.8	1
ENSMUSG00000001985.10	1
ENSMUSG00000001986.17	8
ENSMUSG00000001988.10	4
ENSMUSG00000001995.10	3
ENSMUSG00000001998.16	7
ENSMUSG00000001999.16	5
ENSMUSG00000002006.13	2
ENSMUSG00000002007.6	3
ENSMUSG00000002010.18	8
ENSMUSG00000002012.14	5
ENSMUSG00000002014.13	8
ENSMUSG00000002015.6	1
ENSMUSG00000002017.11	5
ENSMUSG00000002020.16	5
ENSMUSG00000002028.14	6
ENSMUSG00000002031.14	15
ENSMUSG00000002032.18	8
ENSMUSG00000002043.18	7
ENSMUSG00000002052.7	2
ENSMUSG00000002055.10	6
ENSMUSG00000002058.14	5
ENSMUSG00000002059.19	7
ENSMUSG00000002064.11	3
ENSMUSG00000002068.17	4
ENSMUSG00000002076.13	5
ENSMUSG00000002083.14	2
ENSMUSG00000002100.16	3
ENSMUSG00000002102.16	10
ENSMUSG00000002103.17	7
ENSMUSG00000002104.12	4
ENSMUSG00000002105.16	7
ENSMUSG00000002107.19	28
ENSMUSG00000002108.11	7
ENSMUSG00000002109.15	5
ENSMUSG00000002111.9	2
ENSMUSG00000002129.12	3
ENSMUSG00000002147.19	4
ENSMUSG00000002190.14	2
ENSMUSG00000002204.10	3
ENSMUSG00000002205.17	10
ENSMUSG00000002210.12	6
ENSMUSG00000002221.12	4
ENSMUSG00000002222.15	5
ENSMUSG00000002227.16	7
ENSMUSG00000002228.8	2
ENSMUSG00000002233.14	4
ENSMUSG00000002249.22	4
ENSMUSG00000002250.17	8
ENSMUSG00000002257.9	6
ENSMUSG00000002265.18	4
ENSMUSG00000002266.18	3
ENSMUSG00000002274.14	7
ENSMUSG00000002279.20	10
ENSMUSG00000002280.12	8
ENSMUSG00000002289.17	2
ENSMUSG00000002297.17	2
ENSMUSG00000002307.17	8
ENSMUSG00000002308.17	4
ENSMUSG00000002319.17	11
ENSMUSG00000002320.16	13
ENSMUSG00000002324.9	3
ENSMUSG00000002325.16	5
ENSMUSG00000002326.7	5
ENSMUSG00000002329.8	3
ENSMUSG00000002332.17	4
ENSMUSG00000002341.9	1
ENSMUSG00000002342.18	9
ENSMUSG00000002343.12	6
ENSMUSG00000002345.19	5
ENSMUSG00000002346.17	5
ENSMUSG00000002365.11	2
ENSMUSG00000002372.10	7
ENSMUSG00000002379.8	4
ENSMUSG00000002384.3	1
ENSMUSG00000002393.15	4
ENSMUSG00000002395.15	12
ENSMUSG00000002396.9	3
ENSMUSG00000002409.19	3
ENSMUSG00000002413.16	4
ENSMUSG00000002416.14	6
ENSMUSG00000002428.13	6
ENSMUSG00000002455.15	4
ENSMUSG00000002458.14	12
ENSMUSG00000002459.18	6
ENSMUSG00000002475.17	5
ENSMUSG00000002477.6	5
ENSMUSG00000002486.16	4
ENSMUSG00000002489.17	14
ENSMUSG00000002496.11	16
ENSMUSG00000002500.16	2
ENSMUSG00000002504.16	7
ENSMUSG00000002524.18	10
ENSMUSG00000002546.18	9
ENSMUSG00000002550.17	3
ENSMUSG00000002565.17	2
ENSMUSG00000002578.19	6
ENSMUSG00000002580.8	1
ENSMUSG00000002588.14	1
ENSMUSG00000002602.17	4
ENSMUSG00000002603.16	2
ENSMUSG00000002608.9	8
ENSMUSG00000002617.15	5
ENSMUSG00000002625.11	13
ENSMUSG00000002633.5	1
ENSMUSG00000002635.12	3
ENSMUSG00000002658.10	1
ENSMUSG00000002660.9	2
ENSMUSG00000002661.15	3
ENSMUSG00000002664.3	1
ENSMUSG00000002668.9	4
ENSMUSG00000002679.15	6
ENSMUSG00000002688.9	1
ENSMUSG00000002699.14	2
ENSMUSG00000002718.15	9
ENSMUSG00000002728.15	9
ENSMUSG00000002731.7	2
ENSMUSG00000002732.15	4
ENSMUSG00000002733.9	2
ENSMUSG00000002741.10	2
ENSMUSG00000002748.8	5
ENSMUSG00000002763.17	3
ENSMUSG00000002767.14	5
ENSMUSG00000002768.9	9
ENSMUSG00000002769.10	3
ENSMUSG00000002771.13	3
ENSMUSG00000002778.15	5
ENSMUSG00000002781.20	9
ENSMUSG00000002797.10	6
ENSMUSG00000002799.7	3
ENSMUSG00000002803.15	4
ENSMUSG00000002804.5	5
ENSMUSG00000002808.8	4
ENSMUSG00000002812.5	4
ENSMUSG00000002814.16	4
ENSMUSG00000002820.7	4
ENSMUSG00000002825.9	10
ENSMUSG00000002831.15	3
ENSMUSG00000002833.12	12
ENSMUSG00000002835.10	3
ENSMUSG00000002844.10	2
ENSMUSG00000002845.15	7
ENSMUSG00000002846.10	2
ENSMUSG00000002847.8	1
ENSMUSG00000002870.9	3
ENSMUSG00000002871.15	17
ENSMUSG00000002881.15	3
ENSMUSG00000002885.15	6
ENSMUSG00000002897.6	2
ENSMUSG00000002900.18	5
ENSMUSG00000002908.18	6
ENSMUSG00000002910.12	4
ENSMUSG00000002930.7	1
ENSMUSG00000002944.16	6
ENSMUSG00000002948.20	10
ENSMUSG00000002949.16	9
ENSMUSG00000002957.12	3
ENSMUSG00000002963.18	15
ENSMUSG00000002968.10	13
ENSMUSG00000002980.15	2
ENSMUSG00000002981.11	7
ENSMUSG00000002983.18	8
ENSMUSG00000002984.18	5
ENSMUSG00000002985.17	11
ENSMUSG00000002992.18	2
ENSMUSG00000002996.18	9
ENSMUSG00000002997.16	3
ENSMUSG00000003031.15	3
ENSMUSG00000003032.9	1
ENSMUSG00000003033.16	7
ENSMUSG00000003037.17	3
ENSMUSG00000003038.16	13
ENSMUSG00000003039.10	2
ENSMUSG00000003051.14	2
ENSMUSG00000003062.14	10
ENSMUSG00000003068.18	9
ENSMUSG00000003070.7	1
ENSMUSG00000003072.16	4
ENSMUSG00000003099.12	11
ENSMUSG00000003119.15	4
ENSMUSG00000003123.16	6
ENSMUSG00000003131.8	8
ENSMUSG00000003134.11	4
ENSMUSG00000003135.16	4
ENSMUSG00000003153.11	6
ENSMUSG00000003154.16	3
ENSMUSG00000003161.16	6
ENSMUSG00000003166.21	9
ENSMUSG00000003184.16	13
ENSMUSG00000003190.13	2
ENSMUSG00000003198.11	3
ENSMUSG00000003199.17	9
ENSMUSG00000003200.11	3
ENSMUSG00000003206.8	1
ENSMUSG00000003208.10	4
ENSMUSG00000003226.8	2
ENSMUSG00000003227.5	1
ENSMUSG00000003228.10	3
ENSMUSG00000003233.13	4
ENSMUSG00000003234.17	9
ENSMUSG00000003235.14	3
ENSMUSG00000003269.19	10
ENSMUSG00000003271.18	7
ENSMUSG00000003273.15	5
ENSMUSG00000003279.18	20
ENSMUSG00000003282.10	4
ENSMUSG00000003283.16	3
ENSMUSG00000003299.11	7
ENSMUSG00000003308.16	6
ENSMUSG00000003309.15	4
ENSMUSG00000003316.15	4
ENSMUSG00000003341.10	1
ENSMUSG00000003344.16	4
ENSMUSG00000003345.17	7
ENSMUSG00000003346.15	3
ENSMUSG00000003348.11	3
ENSMUSG00000003352.15	7
ENSMUSG00000003354.7	2
ENSMUSG00000003355.8	3
ENSMUSG00000003360.16	7
ENSMUSG00000003363.16	8
ENSMUSG00000003378.10	6
ENSMUSG00000003379.8	1
ENSMUSG00000003380.12	6
ENSMUSG00000003382.19	5
ENSMUSG00000003402.15	5
ENSMUSG00000003410.9	3
ENSMUSG00000003411.11	4
ENSMUSG00000003418.12	1
ENSMUSG00000003420.9	5
ENSMUSG00000003421.14	10
ENSMUSG00000003423.16	7
ENSMUSG00000003429.12	4
ENSMUSG00000003435.10	7
ENSMUSG00000003436.12	2
ENSMUSG00000003437.15	7
ENSMUSG00000003438.18	4
ENSMUSG00000003444.9	1
ENSMUSG00000003452.16	9
ENSMUSG00000003458.13	6
ENSMUSG00000003464.14	6
ENSMUSG00000003469.10	2
ENSMUSG00000003476.17	2
ENSMUSG00000003477.6	1
ENSMUSG00000003484.5	3
ENSMUSG00000003500.14	8
ENSMUSG00000003518.14	7
ENSMUSG00000003526.13	9
ENSMUSG00000003527.10	3
ENSMUSG00000003528.16	6
ENSMUSG00000003531.16	8
ENSMUSG00000003534.18	12
ENSMUSG00000003541.7	1
ENSMUSG00000003545.4	7
ENSMUSG00000003546.11	2
ENSMUSG00000003549.10	10
ENSMUSG00000003559.9	5
ENSMUSG00000003573.16	8
ENSMUSG00000003575.14	5
ENSMUSG00000003581.15	3
ENSMUSG00000003585.14	6
ENSMUSG00000003604.15	3
ENSMUSG00000003617.17	10
ENSMUSG00000003623.5	2
ENSMUSG00000003644.18	7
ENSMUSG00000003657.10	2
ENSMUSG00000003660.11	5
ENSMUSG00000003662.11	4
ENSMUSG00000003665.8	2
ENSMUSG00000003680.17	9
ENSMUSG00000003721.15	11
ENSMUSG00000003731.14	6
ENSMUSG00000003746.17	8
ENSMUSG00000003752.10	2
ENSMUSG00000003762.14	6
ENSMUSG00000003778.15	8
ENSMUSG00000003779.17	5
ENSMUSG00000003808.19	6
ENSMUSG00000003809.15	3
ENSMUSG00000003810.15	12
ENSMUSG00000003812.14	9
ENSMUSG00000003813.16	7
ENSMUSG00000003814.9	4
ENSMUSG00000003824.13	3
ENSMUSG00000003847.17	14
ENSMUSG00000003848.15	5
ENSMUSG00000003849.9	1
ENSMUSG00000003863.19	8
ENSMUSG00000003865.17	6
ENSMUSG00000003868.15	8
ENSMUSG00000003872.10	6
ENSMUSG00000003873.12	6
ENSMUSG00000003882.6	3
ENSMUSG00000003923.15	5
ENSMUSG00000003929.12	3
ENSMUSG00000003934.6	1
ENSMUSG00000003948.18	2
ENSMUSG00000003949.17	4
ENSMUSG00000003955.9	4
ENSMUSG00000003970.10	3
ENSMUSG00000003974.7	1
ENSMUSG00000003992.16	10
ENSMUSG00000004018.10	4
ENSMUSG00000004031.14	3
ENSMUSG00000004032.11	6
ENSMUSG00000004035.13	5
ENSMUSG00000004038.10	1
ENSMUSG00000004040.17	7
ENSMUSG00000004043.15	3
ENSMUSG00000004044.10	2
ENSMUSG00000004054.10	5
ENSMUSG00000004056.16	12
ENSMUSG00000004069.18	5
ENSMUSG00000004070.16	6
ENSMUSG00000004071.14	7
ENSMUSG00000004085.15	3
ENSMUSG00000004096.10	4
ENSMUSG00000004098.8	1
ENSMUSG00000004099.17	7
ENSMUSG00000004100.13	5
ENSMUSG00000004105.9	2
ENSMUSG00000004110.18	9
ENSMUSG00000004113.19	9
ENSMUSG00000004127.13	6
ENSMUSG00000004151.18	13
ENSMUSG00000004187.12	6
ENSMUSG00000004207.15	5
ENSMUSG00000004221.17	16
ENSMUSG00000004231.16	2
ENSMUSG00000004233.15	4
ENSMUSG00000004263.16	3
ENSMUSG00000004264.18	7
ENSMUSG00000004266.16	5
ENSMUSG00000004267.17	16
ENSMUSG00000004268.12	6
ENSMUSG00000004270.14	7
ENSMUSG00000004285.13	3
ENSMUSG00000004317.15	4
ENSMUSG00000004319.16	10
ENSMUSG00000004328.16	3
ENSMUSG00000004341.9	2
ENSMUSG00000004347.18	14
ENSMUSG00000004356.9	3
ENSMUSG00000004360.10	3
ENSMUSG00000004364.15	6
ENSMUSG00000004366.5	1
ENSMUSG00000004371.16	1
ENSMUSG00000004383.19	4
ENSMUSG00000004393.11	4
ENSMUSG00000004394.13	3
ENSMUSG00000004415.16	5
ENSMUSG00000004446.13	2
ENSMUSG00000004451.15	2
ENSMUSG00000004455.17	10
ENSMUSG00000004460.18	4
ENSMUSG00000004462.8	6
ENSMUSG00000004473.11	1
ENSMUSG00000004500.10	3
ENSMUSG00000004508.7	2
ENSMUSG00000004530.13	5
ENSMUSG00000004535.13	7
ENSMUSG00000004558.16	13
ENSMUSG00000004561.15	16
ENSMUSG00000004562.17	21
ENSMUSG00000004565.16	16
ENSMUSG00000004567.17	11
ENSMUSG00000004568.14	8
ENSMUSG00000004591.17	8
ENSMUSG00000004609.12	4
ENSMUSG00000004610.5	7
ENSMUSG00000004612.10	3
ENSMUSG00000004626.15	9
ENSMUSG00000004630.19	7
ENSMUSG00000004631.16	13
ENSMUSG00000004633.18	15
ENSMUSG00000004637.16	8
ENSMUSG00000004642.14	8
ENSMUSG00000004651.7	1
ENSMUSG00000004655.6	1
ENSMUSG00000004661.16	8
ENSMUSG00000004665.11	2
ENSMUSG00000004667.19	5
ENSMUSG00000004668.15	1
ENSMUSG00000004677.19	4
ENSMUSG00000004698.12	12
ENSMUSG00000004707.15	3
ENSMUSG00000004709.15	2
ENSMUSG00000004730.16	3
ENSMUSG00000004748.6	2
ENSMUSG00000004768.15	9
ENSMUSG00000004771.13	9
ENSMUSG00000004788.12	7
ENSMUSG00000004789.11	7
ENSMUSG00000004791.8	4
ENSMUSG00000004798.15	3
ENSMUSG00000004814.11	2
ENSMUSG00000004815.13	9
ENSMUSG00000004837.3	1
ENSMUSG00000004843.8	2
ENSMUSG00000004846.11	3
ENSMUSG00000004849.15	5
ENSMUSG00000004864.14	8
ENSMUSG00000004865.17	12
ENSMUSG00000004872.16	3
ENSMUSG00000004880.12	8
ENSMUSG00000004885.6	2
ENSMUSG00000004891.17	2
ENSMUSG00000004892.14	5
ENSMUSG00000004894.11	3
ENSMUSG00000004895.10	1
ENSMUSG00000004896.17	10
ENSMUSG00000004897.17	5
ENSMUSG00000004902.8	1
ENSMUSG00000004929.13	4
ENSMUSG00000004931.12	4
ENSMUSG00000004933.18	11
ENSMUSG00000004934.15	4
ENSMUSG00000004936.9	4
ENSMUSG00000004937.7	7
ENSMUSG00000004939.8	1
ENSMUSG00000004945.16	3
ENSMUSG00000004947.16	6
ENSMUSG00000004948.13	1
ENSMUSG00000004951.11	2
ENSMUSG00000004952.14	10
ENSMUSG00000004961.8	3
ENSMUSG00000004980.17	13
ENSMUSG00000004988.10	9
ENSMUSG00000004994.13	6
ENSMUSG00000004996.10	5
ENSMUSG00000005034.16	7
ENSMUSG00000005043.14	4
ENSMUSG00000005045.17	5
ENSMUSG00000005054.8	1
ENSMUSG00000005057.14	3
ENSMUSG00000005069.13	7
ENSMUSG00000005078.17	7
ENSMUSG00000005087.18	9
ENSMUSG00000005089.16	11
ENSMUSG00000005102.14	7
ENSMUSG00000005103.13	8
ENSMUSG00000005107.14	8
ENSMUSG00000005124.11	3
ENSMUSG00000005125.14	8
ENSMUSG00000005131.5	3
ENSMUSG00000005142.11	4
ENSMUSG00000005148.9	2
ENSMUSG00000005150.17	10
ENSMUSG00000005161.16	8
ENSMUSG00000005198.16	3
ENSMUSG00000005204.13	8
ENSMUSG00000005220.11	2
ENSMUSG00000005225.16	2
ENSMUSG00000005233.17	4
ENSMUSG00000005237.15	4
ENSMUSG00000005251.16	1
ENSMUSG00000005262.14	10
ENSMUSG00000005267.14	6
ENSMUSG00000005268.21	8
ENSMUSG00000005299.7	6
ENSMUSG00000005312.16	4
ENSMUSG00000005338.15	5
ENSMUSG00000005354.17	7
ENSMUSG00000005357.10	2
ENSMUSG00000005360.15	8
ENSMUSG00000005362.15	4
ENSMUSG00000005370.5	2
ENSMUSG00000005371.16	6
ENSMUSG00000005373.14	5
ENSMUSG00000005374.14	2
ENSMUSG00000005378.18	13
ENSMUSG00000005397.9	3
ENSMUSG00000005410.7	3
ENSMUSG00000005413.9	1
ENSMUSG00000005417.18	8
ENSMUSG00000005442.14	12
ENSMUSG00000005447.13	6
ENSMUSG00000005465.10	1
ENSMUSG00000005469.11	2
ENSMUSG00000005470.9	1
ENSMUSG00000005481.19	7
ENSMUSG00000005483.11	2
ENSMUSG00000005493.16	2
ENSMUSG00000005501.15	8
ENSMUSG00000005505.13	5
ENSMUSG00000005506.17	13
ENSMUSG00000005510.10	6
ENSMUSG00000005514.15	9
ENSMUSG00000005533.11	3
ENSMUSG00000005534.11	4
ENSMUSG00000005540.11	1
ENSMUSG00000005547.15	2
ENSMUSG00000005553.15	3
ENSMUSG00000005566.15	10
ENSMUSG00000005575.17	8
ENSMUSG00000005580.12	3
ENSMUSG00000005583.17	31
ENSMUSG00000005609.17	6
ENSMUSG00000005610.18	13
ENSMUSG00000005611.16	4
ENSMUSG00000005615.16	7
ENSMUSG00000005621.12	2
ENSMUSG00000005625.16	8
ENSMUSG00000005628.13	4
ENSMUSG00000005640.12	1
ENSMUSG00000005649.18	1
ENSMUSG00000005656.10	7
ENSMUSG00000005667.9	3
ENSMUSG00000005672.13	5
ENSMUSG00000005674.10	8
ENSMUSG00000005677.15	3
ENSMUSG00000005681.13	3
ENSMUSG00000005682.10	7
ENSMUSG00000005683.9	2
ENSMUSG00000005686.18	7
ENSMUSG00000005687.15	6
ENSMUSG00000005696.12	7
ENSMUSG00000005698.16	6
ENSMUSG00000005699.17	7
ENSMUSG00000005705.11	3
ENSMUSG00000005716.17	2
ENSMUSG00000005718.9	2
ENSMUSG00000005732.15	4
ENSMUSG00000005763.16	7
ENSMUSG00000005774.13	9
ENSMUSG00000005779.13	5
ENSMUSG00000005802.13	2
ENSMUSG00000005803.15	6
ENSMUSG00000005804.15	5
ENSMUSG00000005813.13	6
ENSMUSG00000005823.10	4
ENSMUSG00000005836.11	1
ENSMUSG00000005846.13	4
ENSMUSG00000005864.8	1
ENSMUSG00000005871.16	9
ENSMUSG00000005873.7	5
ENSMUSG00000005881.14	10
ENSMUSG00000005882.19	16
ENSMUSG00000005883.16	4
ENSMUSG00000005886.15	10
ENSMUSG00000005892.5	1
ENSMUSG00000005893.15	8
ENSMUSG00000005897.15	3
ENSMUSG00000005899.15	18
ENSMUSG00000005907.15	9
ENSMUSG00000005917.16	2
ENSMUSG00000005936.20	15
ENSMUSG00000005947.12	1
ENSMUSG00000005949.10	4
ENSMUSG00000005950.15	1
ENSMUSG00000005951.14	2
ENSMUSG00000005958.16	4
ENSMUSG00000005968.15	3
ENSMUSG00000005973.7	2
ENSMUSG00000005980.16	10
ENSMUSG00000005981.12	4
ENSMUSG00000005982.15	10
ENSMUSG00000005983.16	4
ENSMUSG00000005986.17	6
ENSMUSG00000005994.15	2
ENSMUSG00000006005.19	12
ENSMUSG00000006010.15	9
ENSMUSG00000006014.17	7
ENSMUSG00000006019.16	6
ENSMUSG00000006021.6	5
ENSMUSG00000006024.14	7
ENSMUSG00000006050.13	6
ENSMUSG00000006057.16	4
ENSMUSG00000006058.11	6
ENSMUSG00000006095.13	3
ENSMUSG00000006127.10	6
ENSMUSG00000006134.5	3
ENSMUSG00000006143.13	5
ENSMUSG00000006154.14	13
ENSMUSG00000006169.21	3
ENSMUSG00000006179.10	1
ENSMUSG00000006191.18	10
ENSMUSG00000006205.14	5
ENSMUSG00000006215.13	6
ENSMUSG00000006216.11	2
ENSMUSG00000006218.5	1
ENSMUSG00000006219.13	3
ENSMUSG00000006221.8	1
ENSMUSG00000006235.7	2
ENSMUSG00000006241.17	5
ENSMUSG00000006262.16	4
ENSMUSG00000006269.8	4
ENSMUSG00000006270.8	1
ENSMUSG00000006273.15	6
ENSMUSG00000006276.11	6
ENSMUSG00000006281.9	3
ENSMUSG00000006288.9	6
ENSMUSG00000006289.15	8
ENSMUSG00000006299.14	6
ENSMUSG00000006301.18	8
ENSMUSG00000006304.15	4
ENSMUSG00000006307.17	5
ENSMUSG00000006310.11	2
ENSMUSG00000006313.6	1
ENSMUSG00000006315.10	7
ENSMUSG00000006333.15	9
ENSMUSG00000006335.17	7
ENSMUSG00000006342.16	4
ENSMUSG00000006344.18	3
ENSMUSG00000006345.11	4
ENSMUSG00000006356.11	5
ENSMUSG00000006360.12	6
ENSMUSG00000006362.17	4
ENSMUSG00000006369.15	2
ENSMUSG00000006373.11	1
ENSMUSG00000006378.16	2
ENSMUSG00000006386.16	3
ENSMUSG00000006390.16	6
ENSMUSG00000006392.17	10
ENSMUSG00000006395.18	4
ENSMUSG00000006398.16	3
ENSMUSG00000006403.14	3
ENSMUSG00000006411.13	3
ENSMUSG00000006412.11	3
ENSMUSG00000006418.18	3
ENSMUSG00000006423.16	6
ENSMUSG00000006435.17	4
ENSMUSG00000006442.11	3
ENSMUSG00000006445.4	1
ENSMUSG00000006456.11	3
ENSMUSG00000006457.5	2
ENSMUSG00000006462.8	3
ENSMUSG00000006463.14	5
ENSMUSG00000006464.10	8
ENSMUSG00000006469.14	2
ENSMUSG00000006471.19	8
ENSMUSG00000006476.20	17
ENSMUSG00000006494.12	7
ENSMUSG00000006498.17	13
ENSMUSG00000006517.6	2
ENSMUSG00000006519.12	3
ENSMUSG00000006522.18	5
ENSMUSG00000006526.14	6
ENSMUSG00000006527.17	5
ENSMUSG00000006538.13	1
ENSMUSG00000006542.14	2
ENSMUSG00000006546.4	1
ENSMUSG00000006567.12	2
ENSMUSG00000006574.16	1
ENSMUSG00000006575.15	9
ENSMUSG00000006576.17	7
ENSMUSG00000006585.4	3
ENSMUSG00000006586.16	5
ENSMUSG00000006587.7	1
ENSMUSG00000006589.9	9
ENSMUSG00000006599.14	5
ENSMUSG00000006611.16	3
ENSMUSG00000006638.17	1
ENSMUSG00000006641.13	5
ENSMUSG00000006642.4	1
ENSMUSG00000006649.18	4
ENSMUSG00000006651.9	5
ENSMUSG00000006673.15	14
ENSMUSG00000006675.11	6
ENSMUSG00000006676.18	13
ENSMUSG00000006678.7	4
ENSMUSG00000006699.18	2
ENSMUSG00000006705.14	6
ENSMUSG00000006711.16	3
ENSMUSG00000006715.12	4
ENSMUSG00000006717.8	2
ENSMUSG00000006720.17	5
ENSMUSG00000006728.13	7
ENSMUSG00000006731.11	5
ENSMUSG00000006732.15	5
ENSMUSG00000006736.10	4
ENSMUSG00000006740.15	6
ENSMUSG00000006763.15	5
ENSMUSG00000006764.9	1
ENSMUSG00000006777.8	1
ENSMUSG00000006782.17	4
ENSMUSG00000006784.15	4
ENSMUSG00000006800.15	6
ENSMUSG00000006818.6	6
ENSMUSG00000006850.9	4
ENSMUSG00000006906.11	7
ENSMUSG00000006920.15	8
ENSMUSG00000006930.16	5
ENSMUSG00000006931.16	1
ENSMUSG00000006932.18	15
ENSMUSG00000006941.6	2
ENSMUSG00000006958.15	10
ENSMUSG00000006998.17	7
ENSMUSG00000007021.6	2
ENSMUSG00000007029.17	6
ENSMUSG00000007030.9	2
ENSMUSG00000007033.5	1
ENSMUSG00000007034.16	3
ENSMUSG00000007035.16	11
ENSMUSG00000007036.16	7
ENSMUSG00000007038.6	3
ENSMUSG00000007039.13	3
ENSMUSG00000007041.10	1
ENSMUSG00000007050.18	11
ENSMUSG00000007080.15	6
ENSMUSG00000007097.15	5
ENSMUSG00000007107.7	2
ENSMUSG00000007122.12	3
ENSMUSG00000007207.11	6
ENSMUSG00000007209.5	1
ENSMUSG00000007216.7	2
ENSMUSG00000007279.15	2
ENSMUSG00000007338.11	3
ENSMUSG00000007379.16	3
ENSMUSG00000007411.17	11
ENSMUSG00000007415.16	4
ENSMUSG00000007440.11	1
ENSMUSG00000007457.4	1
ENSMUSG00000007458.15	3
ENSMUSG00000007476.19	2
ENSMUSG00000007480.7	1
ENSMUSG00000007564.16	7
ENSMUSG00000007570.17	14
ENSMUSG00000007589.10	7
ENSMUSG00000007591.16	3
ENSMUSG00000007594.11	3
ENSMUSG00000007603.10	4
ENSMUSG00000007610.16	8
ENSMUSG00000007613.16	4
ENSMUSG00000007617.19	12
ENSMUSG00000007646.14	4
ENSMUSG00000007653.13	5
ENSMUSG00000007655.17	3
ENSMUSG00000007656.14	11
ENSMUSG00000007659.19	9
ENSMUSG00000007670.11	4
ENSMUSG00000007682.9	1
ENSMUSG00000007721.7	2
ENSMUSG00000007739.11	7
ENSMUSG00000007777.10	2
ENSMUSG00000007783.11	6
ENSMUSG00000007805.5	2
ENSMUSG00000007812.17	6
ENSMUSG00000007815.14	5
ENSMUSG00000007817.16	5
ENSMUSG00000007827.11	3
ENSMUSG00000007833.16	6
ENSMUSG00000007836.7	1
ENSMUSG00000007837.12	8
ENSMUSG00000007850.17	16
ENSMUSG00000007867.10	7
ENSMUSG00000007872.4	3
ENSMUSG00000007877.3	1
ENSMUSG00000007880.17	6
ENSMUSG00000007888.16	3
ENSMUSG00000007891.17	3
ENSMUSG00000007892.9	1
ENSMUSG00000007907.5	1
ENSMUSG00000007908.15	7
ENSMUSG00000007944.9	1
ENSMUSG00000007946.12	1
ENSMUSG00000007950.10	3
ENSMUSG00000007987.13	5
ENSMUSG00000007989.8	2
ENSMUSG00000008028.16	5
ENSMUSG00000008035.13	4
ENSMUSG00000008036.12	5
ENSMUSG00000008090.15	3
ENSMUSG00000008129.15	3
ENSMUSG00000008136.15	2
ENSMUSG00000008140.19	7
ENSMUSG00000008153.13	7
ENSMUSG00000008167.15	6
ENSMUSG00000008193.14	1
ENSMUSG00000008200.16	9
ENSMUSG00000008206.17	9
ENSMUSG00000008226.15	6
ENSMUSG00000008301.12	3
ENSMUSG00000008305.19	10
ENSMUSG00000008307.12	5
ENSMUSG00000008318.11	2
ENSMUSG00000008333.13	5
ENSMUSG00000008348.10	3
ENSMUSG00000008373.17	5
ENSMUSG00000008384.9	1
ENSMUSG00000008393.10	1
ENSMUSG00000008398.17	4
ENSMUSG00000008429.9	2
ENSMUSG00000008435.16	5
ENSMUSG00000008438.4	1
ENSMUSG00000008450.9	7
ENSMUSG00000008461.7	1
ENSMUSG00000008475.14	3
ENSMUSG00000008482.10	1
ENSMUSG00000008489.19	14
ENSMUSG00000008496.20	10
ENSMUSG00000008540.12	8
ENSMUSG00000008575.18	12
ENSMUSG00000008601.13	2
ENSMUSG00000008604.12	4
ENSMUSG00000008658.17	8
ENSMUSG00000008668.16	11
ENSMUSG00000008682.14	11
ENSMUSG00000008683.17	7
ENSMUSG00000008690.16	12
ENSMUSG00000008730.18	6
ENSMUSG00000008734.10	4
ENSMUSG00000008763.17	5
ENSMUSG00000008813.14	2
ENSMUSG00000008822.16	4
ENSMUSG00000008845.10	3
ENSMUSG00000008855.18	19
ENSMUSG00000008859.9	2
ENSMUSG00000008892.13	4
ENSMUSG00000008932.11	3
ENSMUSG00000008958.15	4
ENSMUSG00000008976.17	3
ENSMUSG00000008999.8	2
ENSMUSG00000009013.6	6
ENSMUSG00000009030.15	4
ENSMUSG00000009035.16	6
ENSMUSG00000009070.15	7
ENSMUSG00000009073.17	12
ENSMUSG00000009075.3	1
ENSMUSG00000009076.11	3
ENSMUSG00000009079.17	13
ENSMUSG00000009090.18	9
ENSMUSG00000009092.6	4
ENSMUSG00000009097.11	3
ENSMUSG00000009108.16	3
ENSMUSG00000009112.5	4
ENSMUSG00000009115.6	1
ENSMUSG00000009145.7	2
ENSMUSG00000009185.3	1
ENSMUSG00000009207.16	11
ENSMUSG00000009210.11	6
ENSMUSG00000009214.10	2
ENSMUSG00000009216.8	1
ENSMUSG00000009248.7	1
ENSMUSG00000009281.7	5
ENSMUSG00000009291.14	9
ENSMUSG00000009292.19	8
ENSMUSG00000009293.18	5
ENSMUSG00000009350.14	3
ENSMUSG00000009356.13	2
ENSMUSG00000009376.16	3
ENSMUSG00000009378.5	1
ENSMUSG00000009394.14	7
ENSMUSG00000009406.14	2
ENSMUSG00000009418.17	8
ENSMUSG00000009470.18	6
ENSMUSG00000009471.5	1
ENSMUSG00000009487.11	2
ENSMUSG00000009535.14	8
ENSMUSG00000009545.15	2
ENSMUSG00000009549.15	4
ENSMUSG00000009551.3	2
ENSMUSG00000009555.17	9
ENSMUSG00000009563.17	8
ENSMUSG00000009566.13	6
ENSMUSG00000009569.15	4
ENSMUSG00000009575.15	4
ENSMUSG00000009585.19	9
ENSMUSG00000009596.10	3
ENSMUSG00000009614.17	4
ENSMUSG00000009621.19	3
ENSMUSG00000009628.15	2
ENSMUSG00000009630.11	1
ENSMUSG00000009633.4	1
ENSMUSG00000009640.12	6
ENSMUSG00000009646.14	1
ENSMUSG00000009647.14	4
ENSMUSG00000009654.5	1
ENSMUSG00000009670.12	3
ENSMUSG00000009681.11	5
ENSMUSG00000009687.15	13
ENSMUSG00000009731.5	2
ENSMUSG00000009733.10	8
ENSMUSG00000009734.19	4
ENSMUSG00000009739.18	11
ENSMUSG00000009741.16	7
ENSMUSG00000009772.16	2
ENSMUSG00000009828.16	8
ENSMUSG00000009863.15	3
ENSMUSG00000009876.14	2
ENSMUSG00000009894.16	8
ENSMUSG00000009900.8	1
ENSMUSG00000009905.6	3
ENSMUSG00000009907.18	6
ENSMUSG00000009927.10	7
ENSMUSG00000009941.11	4
ENSMUSG00000009995.18	20
ENSMUSG00000010021.14	6
ENSMUSG00000010025.20	8
ENSMUSG00000010044.13	3
ENSMUSG00000010045.3	1
ENSMUSG00000010047.13	5
ENSMUSG00000010048.11	3
ENSMUSG00000010051.16	4
ENSMUSG00000010054.5	2
ENSMUSG00000010057.9	4
ENSMUSG00000010064.16	12
ENSMUSG00000010066.16	10
ENSMUSG00000010067.14	9
ENSMUSG00000010080.16	2
ENSMUSG00000010086.18	7
ENSMUSG00000010095.14	8
ENSMUSG00000010097.16	9
ENSMUSG00000010110.18	16
ENSMUSG00000010122.15	4
ENSMUSG00000010136.15	2
ENSMUSG00000010142.13	2
ENSMUSG00000010154.8	2
ENSMUSG00000010175.14	3
ENSMUSG00000010205.12	1
ENSMUSG00000010277.8	6
ENSMUSG00000010290.8	1
ENSMUSG00000010307.8	2
ENSMUSG00000010311.16	4
ENSMUSG00000010342.17	4
ENSMUSG00000010358.14	3
ENSMUSG00000010362.10	4
ENSMUSG00000010376.16	5
ENSMUSG00000010392.9	2
ENSMUSG00000010406.13	7
ENSMUSG00000010453.13	8
ENSMUSG00000010461.17	4
ENSMUSG00000010476.15	6
ENSMUSG00000010492.11	5
ENSMUSG00000010505.17	11
ENSMUSG00000010517.8	3
ENSMUSG00000010529.7	1
ENSMUSG00000010538.15	3
ENSMUSG00000010554.15	5
ENSMUSG00000010592.10	3
ENSMUSG00000010601.15	2
ENSMUSG00000010607.9	2
ENSMUSG00000010608.16	17
ENSMUSG00000010609.16	10
ENSMUSG00000010651.5	2
ENSMUSG00000010660.4	3
ENSMUSG00000010663.6	6
ENSMUSG00000010721.16	7
ENSMUSG00000010751.16	3
ENSMUSG00000010755.18	8
ENSMUSG00000010797.7	1
ENSMUSG00000010803.14	5
ENSMUSG00000010825.18	5
ENSMUSG00000010830.9	1
ENSMUSG00000010841.14	2
ENSMUSG00000010911.13	4
ENSMUSG00000010914.11	3
ENSMUSG00000010936.12	6
ENSMUSG00000011034.7	1
ENSMUSG00000011096.18	11
ENSMUSG00000011114.19	4
ENSMUSG00000011118.5	1
ENSMUSG00000011148.15	4
ENSMUSG00000011154.18	3
ENSMUSG00000011158.9	5
ENSMUSG00000011171.12	6
ENSMUSG00000011179.9	4
ENSMUSG00000011254.17	4
ENSMUSG00000011256.17	4
ENSMUSG00000011257.20	7
ENSMUSG00000011263.17	2
ENSMUSG00000011267.9	2
ENSMUSG00000011305.12	2
ENSMUSG00000011306.8	3
ENSMUSG00000011382.9	3
ENSMUSG00000011427.17	2
ENSMUSG00000011463.6	1
ENSMUSG00000011589.10	6
ENSMUSG00000011632.8	1
ENSMUSG00000011658.17	11
ENSMUSG00000011751.17	6
ENSMUSG00000011752.8	3
ENSMUSG00000011831.17	9
ENSMUSG00000011832.17	14
ENSMUSG00000011837.5	4
ENSMUSG00000011877.14	5
ENSMUSG00000011884.14	3
ENSMUSG00000011958.18	7
ENSMUSG00000011960.13	8
ENSMUSG00000012017.5	5
ENSMUSG00000012076.9	6
ENSMUSG00000012114.18	17
ENSMUSG00000012117.14	11
ENSMUSG00000012123.18	5
ENSMUSG00000012126.17	11
ENSMUSG00000012187.14	4
ENSMUSG00000012211.14	3
ENSMUSG00000012282.3	1
ENSMUSG00000012296.17	11
ENSMUSG00000012396.13	3
ENSMUSG00000012405.17	6
ENSMUSG00000012422.15	3
ENSMUSG00000012428.10	1
ENSMUSG00000012429.10	3
ENSMUSG00000012443.5	1
ENSMUSG00000012483.5	2
ENSMUSG00000012519.15	2
ENSMUSG00000012535.15	9
ENSMUSG00000012609.20	19
ENSMUSG00000012640.17	7
ENSMUSG00000012705.17	1
ENSMUSG00000012777.15	3
ENSMUSG00000012819.17	9
ENSMUSG00000012848.16	6
ENSMUSG00000012889.9	1
ENSMUSG00000013033.17	9
ENSMUSG00000013076.18	3
ENSMUSG00000013089.16	5
ENSMUSG00000013091.6	1
ENSMUSG00000013150.16	3
ENSMUSG00000013155.11	4
ENSMUSG00000013158.7	1
ENSMUSG00000013160.8	2
ENSMUSG00000013236.18	17
ENSMUSG00000013275.10	3
ENSMUSG00000013338.17	3
ENSMUSG00000013353.11	2
ENSMUSG00000013367.6	2
ENSMUSG00000013415.10	1
ENSMUSG00000013419.8	3
ENSMUSG00000013465.20	7
ENSMUSG00000013483.15	3
ENSMUSG00000013495.16	6
ENSMUSG00000013523.14	9
ENSMUSG00000013539.15	19
ENSMUSG00000013584.6	1
ENSMUSG00000013593.13	7
ENSMUSG00000013611.15	2
ENSMUSG00000013622.16	8
ENSMUSG00000013629.17	6
ENSMUSG00000013646.18	5
ENSMUSG00000013662.7	9
ENSMUSG00000013663.8	3
ENSMUSG00000013698.13	5
ENSMUSG00000013701.14	8
ENSMUSG00000013707.4	1
ENSMUSG00000013736.17	7
ENSMUSG00000013766.12	4
ENSMUSG00000013787.16	9
ENSMUSG00000013822.8	5
ENSMUSG00000013833.16	7
ENSMUSG00000013846.11	4
ENSMUSG00000013858.15	4
ENSMUSG00000013878.19	10
ENSMUSG00000013921.16	7
ENSMUSG00000013928.14	2
ENSMUSG00000013936.13	10
ENSMUSG00000013973.13	8
ENSMUSG00000013974.4	1
ENSMUSG00000013997.11	4
ENSMUSG00000014039.19	9
ENSMUSG00000014074.18	3
ENSMUSG00000014075.16	3
ENSMUSG00000014077.14	5
ENSMUSG00000014158.13	3
ENSMUSG00000014164.16	2
ENSMUSG00000014177.11	2
ENSMUSG00000014195.17	22
ENSMUSG00000014198.16	4
ENSMUSG00000014226.11	3
ENSMUSG00000014232.15	5
ENSMUSG00000014243.6	1
ENSMUSG00000014245.9	2
ENSMUSG00000014294.5	1
ENSMUSG00000014301.14	4
ENSMUSG00000014303.14	3
ENSMUSG00000014313.16	5
ENSMUSG00000014329.15	3
ENSMUSG00000014349.8	1
ENSMUSG00000014353.16	4
ENSMUSG00000014355.11	10
ENSMUSG00000014361.6	2
ENSMUSG00000014402.16	10
ENSMUSG00000014418.17	13
ENSMUSG00000014426.10	5
ENSMUSG00000014444.18	5
ENSMUSG00000014453.5	1
ENSMUSG00000014470.5	3
ENSMUSG00000014496.9	9
ENSMUSG00000014498.10	2
ENSMUSG00000014503.16	4
ENSMUSG00000014504.17	6
ENSMUSG00000014547.11	2
ENSMUSG00000014550.15	2
ENSMUSG00000014551.9	3
ENSMUSG00000014554.14	8
ENSMUSG00000014592.22	12
ENSMUSG00000014599.11	7
ENSMUSG00000014601.14	5
ENSMUSG00000014602.16	11
ENSMUSG00000014603.4	1
ENSMUSG00000014606.15	5
ENSMUSG00000014609.17	3
ENSMUSG00000014633.16	7
ENSMUSG00000014668.16	12
ENSMUSG00000014686.9	2
ENSMUSG00000014725.17	4
ENSMUSG00000014747.7	2
ENSMUSG00000014748.14	4
ENSMUSG00000014763.9	3
ENSMUSG00000014767.18	12
ENSMUSG00000014769.11	4
ENSMUSG00000014771.14	5
ENSMUSG00000014773.14	2
ENSMUSG00000014776.8	1
ENSMUSG00000014778.11	3
ENSMUSG00000014782.17	4
ENSMUSG00000014786.9	2
ENSMUSG00000014791.11	4
ENSMUSG00000014813.10	1
ENSMUSG00000014837.16	5
ENSMUSG00000014846.13	3
ENSMUSG00000014850.16	12
ENSMUSG00000014852.17	3
ENSMUSG00000014856.13	5
ENSMUSG00000014859.10	2
ENSMUSG00000014867.10	2
ENSMUSG00000014873.16	6
ENSMUSG00000014905.5	2
ENSMUSG00000014907.11	1
ENSMUSG00000014932.16	4
ENSMUSG00000014956.16	6
ENSMUSG00000014959.13	6
ENSMUSG00000014980.15	6
ENSMUSG00000015002.19	13
ENSMUSG00000015013.10	3
ENSMUSG00000015016.9	4
ENSMUSG00000015023.8	3
ENSMUSG00000015027.12	3
ENSMUSG00000015053.15	3
ENSMUSG00000015083.12	5
ENSMUSG00000015085.9	3
ENSMUSG00000015087.15	8
ENSMUSG00000015090.14	5
ENSMUSG00000015092.10	5
ENSMUSG00000015093.16	6
ENSMUSG00000015094.17	14
ENSMUSG00000015095.13	9
ENSMUSG00000015112.16	4
ENSMUSG00000015120.16	11
ENSMUSG00000015126.10	1
ENSMUSG00000015127.15	6
ENSMUSG00000015133.18	4
ENSMUSG00000015134.16	2
ENSMUSG00000015143.16	7
ENSMUSG00000015149.15	8
ENSMUSG00000015165.17	13
ENSMUSG00000015176.12	9
ENSMUSG00000015189.13	5
ENSMUSG00000015202.14	2
ENSMUSG00000015214.15	9
ENSMUSG00000015217.12	5
ENSMUSG00000015222.19	25
ENSMUSG00000015224.11	2
ENSMUSG00000015243.5	1
ENSMUSG00000015247.11	3
ENSMUSG00000015289.5	3
ENSMUSG00000015290.16	7
ENSMUSG00000015291.11	10
ENSMUSG00000015305.7	3
ENSMUSG00000015312.10	3
ENSMUSG00000015314.11	2
ENSMUSG00000015316.12	2
ENSMUSG00000015335.17	4
ENSMUSG00000015337.6	1
ENSMUSG00000015340.11	1
ENSMUSG00000015341.18	4
ENSMUSG00000015342.7	1
ENSMUSG00000015354.9	2
ENSMUSG00000015355.14	2
ENSMUSG00000015357.11	3
ENSMUSG00000015363.14	6
ENSMUSG00000015377.11	6
ENSMUSG00000015396.5	2
ENSMUSG00000015401.13	2
ENSMUSG00000015405.16	3
ENSMUSG00000015437.6	1
ENSMUSG00000015451.17	4
ENSMUSG00000015452.15	4
ENSMUSG00000015461.16	5
ENSMUSG00000015467.15	6
ENSMUSG00000015468.15	7
ENSMUSG00000015474.17	10
ENSMUSG00000015476.7	2
ENSMUSG00000015478.14	3
ENSMUSG00000015484.4	1
ENSMUSG00000015488.15	8
ENSMUSG00000015501.11	6
ENSMUSG00000015522.19	9
ENSMUSG00000015533.10	1
ENSMUSG00000015536.15	16
ENSMUSG00000015542.18	9
ENSMUSG00000015568.17	4
ENSMUSG00000015575.16	5
ENSMUSG00000015597.18	5
ENSMUSG00000015599.10	3
ENSMUSG00000015605.7	4
ENSMUSG00000015647.10	3
ENSMUSG00000015652.10	2
ENSMUSG00000015653.14	9
ENSMUSG00000015656.18	10
ENSMUSG00000015659.13	5
ENSMUSG00000015668.14	4
ENSMUSG00000015671.12	2
ENSMUSG00000015672.5	4
ENSMUSG00000015697.15	6
ENSMUSG00000015702.14	3
ENSMUSG00000015709.10	13
ENSMUSG00000015711.9	2
ENSMUSG00000015714.12	7
ENSMUSG00000015733.14	7
ENSMUSG00000015745.10	5
ENSMUSG00000015747.6	3
ENSMUSG00000015748.14	9
ENSMUSG00000015749.13	10
ENSMUSG00000015750.16	4
ENSMUSG00000015755.17	3
ENSMUSG00000015757.11	4
ENSMUSG00000015759.12	3
ENSMUSG00000015766.15	10
ENSMUSG00000015776.13	3
ENSMUSG00000015790.17	10
ENSMUSG00000015804.15	4
ENSMUSG00000015806.13	10
ENSMUSG00000015812.9	3
ENSMUSG00000015829.14	5
ENSMUSG00000015837.16	7
ENSMUSG00000015839.7	2
ENSMUSG00000015843.11	4
ENSMUSG00000015846.16	7
ENSMUSG00000015850.12	3
ENSMUSG00000015852.14	2
ENSMUSG00000015854.8	1
ENSMUSG00000015869.18	9
ENSMUSG00000015879.9	2
ENSMUSG00000015880.14	4
ENSMUSG00000015882.19	8
ENSMUSG00000015889.9	8
ENSMUSG00000015890.3	1
ENSMUSG00000015932.9	1
ENSMUSG00000015937.16	8
ENSMUSG00000015942.10	3
ENSMUSG00000015943.12	3
ENSMUSG00000015944.10	3
ENSMUSG00000015947.11	2
ENSMUSG00000015950.14	4
ENSMUSG00000015957.13	3
ENSMUSG00000015961.9	3
ENSMUSG00000015962.6	1
ENSMUSG00000015966.18	6
ENSMUSG00000015968.19	15
ENSMUSG00000015970.20	2
ENSMUSG00000015971.6	8
ENSMUSG00000015980.15	6
ENSMUSG00000015981.13	2
ENSMUSG00000015994.11	4
ENSMUSG00000016018.5	5
ENSMUSG00000016024.10	1
ENSMUSG00000016028.12	2
ENSMUSG00000016087.14	2
ENSMUSG00000016128.15	7
ENSMUSG00000016150.16	6
ENSMUSG00000016179.12	4
ENSMUSG00000016181.11	2
ENSMUSG00000016194.15	5
ENSMUSG00000016200.15	5
ENSMUSG00000016206.7	1
ENSMUSG00000016239.12	3
ENSMUSG00000016252.8	3
ENSMUSG00000016253.13	4
ENSMUSG00000016256.11	1
ENSMUSG00000016257.16	4
ENSMUSG00000016262.15	2
ENSMUSG00000016308.14	9
ENSMUSG00000016319.4	3
ENSMUSG00000016344.15	6
ENSMUSG00000016346.18	21
ENSMUSG00000016349.11	1
ENSMUSG00000016356.19	4
ENSMUSG00000016382.16	6
ENSMUSG00000016386.16	6
ENSMUSG00000016409.5	2
ENSMUSG00000016427.8	1
ENSMUSG00000016458.16	3
ENSMUSG00000016477.19	3
ENSMUSG00000016481.16	10
ENSMUSG00000016487.16	7
ENSMUSG00000016493.14	4
ENSMUSG00000016494.10	4
ENSMUSG00000016495.13	8
ENSMUSG00000016496.8	1
ENSMUSG00000016498.11	2
ENSMUSG00000016503.19	4
ENSMUSG00000016510.12	6
ENSMUSG00000016520.8	1
ENSMUSG00000016526.9	1
ENSMUSG00000016528.11	1
ENSMUSG00000016534.16	5
ENSMUSG00000016541.11	1
ENSMUSG00000016552.14	4
ENSMUSG00000016554.10	6
ENSMUSG00000016559.15	4
ENSMUSG00000016619.11	2
ENSMUSG00000016624.16	4
ENSMUSG00000016637.8	4
ENSMUSG00000016664.17	8
ENSMUSG00000016756.18	4
ENSMUSG00000016757.12	2
ENSMUSG00000016758.5	3
ENSMUSG00000016763.16	6
ENSMUSG00000016831.13	5
ENSMUSG00000016833.15	6
ENSMUSG00000016918.16	7
ENSMUSG00000016921.15	3
ENSMUSG00000016933.18	7
ENSMUSG00000016940.19	4
ENSMUSG00000016942.7	4
ENSMUSG00000016946.7	1
ENSMUSG00000016984.8	1
ENSMUSG00000016995.18	5
ENSMUSG00000017002.15	2
ENSMUSG00000017004.8	1
ENSMUSG00000017007.10	1
ENSMUSG00000017009.4	2
ENSMUSG00000017057.10	1
ENSMUSG00000017119.21	15
ENSMUSG00000017132.18	7
ENSMUSG00000017144.9	3
ENSMUSG00000017146.13	2
ENSMUSG00000017165.2	1
ENSMUSG00000017167.7	2
ENSMUSG00000017176.18	11
ENSMUSG00000017188.4	2
ENSMUSG00000017195.16	6
ENSMUSG00000017204.5	1
ENSMUSG00000017210.15	8
ENSMUSG00000017211.15	2
ENSMUSG00000017221.15	4
ENSMUSG00000017264.17	7
ENSMUSG00000017286.16	8
ENSMUSG00000017288.16	13
ENSMUSG00000017291.14	2
ENSMUSG00000017299.14	3
ENSMUSG00000017300.10	1
ENSMUSG00000017307.17	5
ENSMUSG00000017309.12	4
ENSMUSG00000017310.8	1
ENSMUSG00000017314.13	6
ENSMUSG00000017344.5	4
ENSMUSG00000017376.16	4
ENSMUSG00000017386.11	3
ENSMUSG00000017390.16	6
ENSMUSG00000017400.11	2
ENSMUSG00000017404.13	3
ENSMUSG00000017405.15	3
ENSMUSG00000017412.16	6
ENSMUSG00000017417.15	4
ENSMUSG00000017418.15	7
ENSMUSG00000017421.19	8
ENSMUSG00000017428.17	15
ENSMUSG00000017446.15	3
ENSMUSG00000017453.5	2
ENSMUSG00000017466.10	2
ENSMUSG00000017478.16	8
ENSMUSG00000017485.12	8
ENSMUSG00000017491.10	6
ENSMUSG00000017493.13	2
ENSMUSG00000017499.16	3
ENSMUSG00000017548.16	6
ENSMUSG00000017550.15	3
ENSMUSG00000017561.17	7
ENSMUSG00000017607.10	1
ENSMUSG00000017615.13	2
ENSMUSG00000017631.20	13
ENSMUSG00000017639.14	2
ENSMUSG00000017652.17	2
ENSMUSG00000017664.17	16
ENSMUSG00000017667.10	1
ENSMUSG00000017670.17	12
ENSMUSG00000017677.12	6
ENSMUSG00000017679.17	5
ENSMUSG00000017686.18	11
ENSMUSG00000017692.9	2
ENSMUSG00000017697.4	1
ENSMUSG00000017707.10	2
ENSMUSG00000017713.10	2
ENSMUSG00000017715.12	4
ENSMUSG00000017716.16	2
ENSMUSG00000017718.16	4
ENSMUSG00000017721.16	4
ENSMUSG00000017723.12	3
ENSMUSG00000017724.15	11
ENSMUSG00000017734.16	6
ENSMUSG00000017737.3	2
ENSMUSG00000017740.18	10
ENSMUSG00000017747.14	2
ENSMUSG00000017754.14	6
ENSMUSG00000017756.10	2
ENSMUSG00000017760.17	13
ENSMUSG00000017764.3	2
ENSMUSG00000017765.18	2
ENSMUSG00000017774.20	7
ENSMUSG00000017776.16	5
ENSMUSG00000017778.15	4
ENSMUSG00000017781.18	6
ENSMUSG00000017801.16	7
ENSMUSG00000017802.15	5
ENSMUSG00000017817.12	2
ENSMUSG00000017830.16	3
ENSMUSG00000017831.9	2
ENSMUSG00000017832.3	2
ENSMUSG00000017837.13	5
ENSMUSG00000017843.15	7
ENSMUSG00000017858.13	4
ENSMUSG00000017861.12	1
ENSMUSG00000017868.17	2
ENSMUSG00000017897.19	4
ENSMUSG00000017929.14	4
ENSMUSG00000017943.16	4
ENSMUSG00000017969.14	2
ENSMUSG00000017978.19	13
ENSMUSG00000017999.17	4
ENSMUSG00000018001.19	3
ENSMUSG00000018008.9	10
ENSMUSG00000018012.12	2
ENSMUSG00000018040.10	4
ENSMUSG00000018042.19	3
ENSMUSG00000018068.14	10
ENSMUSG00000018076.13	6
ENSMUSG00000018102.6	1
ENSMUSG00000018126.16	3
ENSMUSG00000018143.11	2
ENSMUSG00000018160.16	7
ENSMUSG00000018166.9	1
ENSMUSG00000018167.11	5
ENSMUSG00000018169.13	1
ENSMUSG00000018171.10	6
ENSMUSG00000018189.13	7
ENSMUSG00000018196.19	13
ENSMUSG00000018199.10	2
ENSMUSG00000018209.16	3
ENSMUSG00000018217.13	5
ENSMUSG00000018238.7	3
ENSMUSG00000018239.10	2
ENSMUSG00000018286.7	4
ENSMUSG00000018287.13	4
ENSMUSG00000018293.5	4
ENSMUSG00000018322.11	3
ENSMUSG00000018326.10	2
ENSMUSG00000018334.19	7
ENSMUSG00000018339.13	3
ENSMUSG00000018340.14	3
ENSMUSG00000018347.17	2
ENSMUSG00000018362.15	3
ENSMUSG00000018363.17	5
ENSMUSG00000018372.14	7
ENSMUSG00000018377.11	2
ENSMUSG00000018378.14	5
ENSMUSG00000018379.18	7
ENSMUSG00000018381.16	4
ENSMUSG00000018387.13	5
ENSMUSG00000018395.20	8
ENSMUSG00000018398.19	7
ENSMUSG00000018401.18	5
ENSMUSG00000018405.8	2
ENSMUSG00000018411.18	12
ENSMUSG00000018412.17	6
ENSMUSG00000018415.15	2
ENSMUSG00000018417.15	8
ENSMUSG00000018425.19	2
ENSMUSG00000018427.9	2
ENSMUSG00000018428.16	5
ENSMUSG00000018433.15	4
ENSMUSG00000018442.14	6
ENSMUSG00000018446.9	2
ENSMUSG00000018449.13	13
ENSMUSG00000018451.8	2
ENSMUSG00000018459.16	4
ENSMUSG00000018470.9	3
ENSMUSG00000018474.19	7
ENSMUSG00000018476.8	2
ENSMUSG00000018479.13	2
ENSMUSG00000018481.10	1
ENSMUSG00000018486.3	1
ENSMUSG00000018500.3	1
ENSMUSG00000018501.18	24
ENSMUSG00000018507.17	5
ENSMUSG00000018509.9	5
ENSMUSG00000018537.17	6
ENSMUSG00000018541.11	4
ENSMUSG00000018543.9	1
ENSMUSG00000018547.9	2
ENSMUSG00000018548.16	4
ENSMUSG00000018554.14	4
ENSMUSG00000018559.17	5
ENSMUSG00000018565.18	10
ENSMUSG00000018566.15	2
ENSMUSG00000018567.15	4
ENSMUSG00000018570.18	2
ENSMUSG00000018572.11	8
ENSMUSG00000018574.15	7
ENSMUSG00000018581.16	2
ENSMUSG00000018583.6	2
ENSMUSG00000018585.10	2
ENSMUSG00000018589.9	1
ENSMUSG00000018593.14	9
ENSMUSG00000018595.7	2
ENSMUSG00000018599.6	3
ENSMUSG00000018604.19	4
ENSMUSG00000018620.4	1
ENSMUSG00000018634.11	1
ENSMUSG00000018648.16	5
ENSMUSG00000018651.15	4
ENSMUSG00000018654.19	5
ENSMUSG00000018659.13	3
ENSMUSG00000018661.18	8
ENSMUSG00000018666.14	5
ENSMUSG00000018669.15	10
ENSMUSG00000018672.16	3
ENSMUSG00000018677.10	15
ENSMUSG00000018678.14	3
ENSMUSG00000018697.15	4
ENSMUSG00000018698.16	4
ENSMUSG00000018707.14	6
ENSMUSG00000018727.20	5
ENSMUSG00000018733.11	5
ENSMUSG00000018736.15	6
ENSMUSG00000018740.15	3
ENSMUSG00000018750.15	7
ENSMUSG00000018752.20	3
ENSMUSG00000018761.15	9
ENSMUSG00000018765.7	7
ENSMUSG00000018770.10	5
ENSMUSG00000018774.14	3
ENSMUSG00000018776.11	2
ENSMUSG00000018796.14	8
ENSMUSG00000018800.15	5
ENSMUSG00000018809.3	3
ENSMUSG00000018819.11	8
ENSMUSG00000018820.14	5
ENSMUSG00000018821.4	2
ENSMUSG00000018822.8	1
ENSMUSG00000018830.11	4
ENSMUSG00000018841.18	6
ENSMUSG00000018844.7	1
ENSMUSG00000018845.15	3
ENSMUSG00000018846.9	1
ENSMUSG00000018848.5	4
ENSMUSG00000018849.7	2
ENSMUSG00000018858.16	10
ENSMUSG00000018861.9	4
ENSMUSG00000018862.12	2
ENSMUSG00000018865.10	2
ENSMUSG00000018882.13	2
ENSMUSG00000018893.16	5
ENSMUSG00000018899.18	2
ENSMUSG00000018900.8	2
ENSMUSG00000018906.15	7
ENSMUSG00000018907.11	1
ENSMUSG00000018909.16	8
ENSMUSG00000018919.11	3
ENSMUSG00000018920.12	3
ENSMUSG00000018921.12	2
ENSMUSG00000018923.14	3
ENSMUSG00000018927.4	3
ENSMUSG00000018930.4	1
ENSMUSG00000018931.4	1
ENSMUSG00000018932.10	5
ENSMUSG00000018965.12	4
ENSMUSG00000018974.8	4
ENSMUSG00000018983.10	1
ENSMUSG00000018986.11	2
ENSMUSG00000018995.13	6
ENSMUSG00000018999.15	4
ENSMUSG00000019027.9	2
ENSMUSG00000019039.15	7
ENSMUSG00000019054.14	6
ENSMUSG00000019055.16	3
ENSMUSG00000019066.14	3
ENSMUSG00000019080.9	3
ENSMUSG00000019082.19	20
ENSMUSG00000019087.14	10
ENSMUSG00000019088.15	6
ENSMUSG00000019102.11	2
ENSMUSG00000019122.9	1
ENSMUSG00000019124.11	6
ENSMUSG00000019132.12	2
ENSMUSG00000019139.11	5
ENSMUSG00000019143.16	7
ENSMUSG00000019146.3	1
ENSMUSG00000019158.10	2
ENSMUSG00000019173.12	4
ENSMUSG00000019178.18	8
ENSMUSG00000019179.11	7
ENSMUSG00000019188.17	6
ENSMUSG00000019189.14	6
ENSMUSG00000019194.16	3
ENSMUSG00000019210.11	6
ENSMUSG00000019214.15	7
ENSMUSG00000019230.15	4
ENSMUSG00000019232.15	6
ENSMUSG00000019235.10	4
ENSMUSG00000019254.17	10
ENSMUSG00000019256.18	2
ENSMUSG00000019261.4	6
ENSMUSG00000019278.6	1
ENSMUSG00000019295.9	4
ENSMUSG00000019297.10	1
ENSMUSG00000019301.6	1
ENSMUSG00000019302.17	10
ENSMUSG00000019303.15	4
ENSMUSG00000019312.11	4
ENSMUSG00000019320.15	1
ENSMUSG00000019338.14	7
ENSMUSG00000019359.15	3
ENSMUSG00000019362.9	1
ENSMUSG00000019368.14	2
ENSMUSG00000019370.11	4
ENSMUSG00000019373.12	8
ENSMUSG00000019428.17	11
ENSMUSG00000019429.8	2
ENSMUSG00000019432.16	6
ENSMUSG00000019433.10	3
ENSMUSG00000019437.18	7
ENSMUSG00000019461.13	4
ENSMUSG00000019464.7	3
ENSMUSG00000019467.16	9
ENSMUSG00000019470.13	4
ENSMUSG00000019471.11	3
ENSMUSG00000019478.18	3
ENSMUSG00000019487.12	4
ENSMUSG00000019489.8	1
ENSMUSG00000019494.15	5
ENSMUSG00000019505.8	2
ENSMUSG00000019518.12	5
ENSMUSG00000019528.19	4
ENSMUSG00000019539.12	5
ENSMUSG00000019558.15	8
ENSMUSG00000019564.13	4
ENSMUSG00000019577.7	2
ENSMUSG00000019578.12	7
ENSMUSG00000019579.14	3
ENSMUSG00000019590.17	3
ENSMUSG00000019647.17	9
ENSMUSG00000019659.9	10
ENSMUSG00000019689.5	2
ENSMUSG00000019699.17	4
ENSMUSG00000019710.14	6
ENSMUSG00000019715.15	3
ENSMUSG00000019718.9	3
ENSMUSG00000019726.13	5
ENSMUSG00000019731.14	2
ENSMUSG00000019732.15	2
ENSMUSG00000019734.17	7
ENSMUSG00000019737.15	10
ENSMUSG00000019738.16	8
ENSMUSG00000019761.11	2
ENSMUSG00000019762.5	2
ENSMUSG00000019763.12	9
ENSMUSG00000019768.17	2
ENSMUSG00000019772.6	2
ENSMUSG00000019773.8	1
ENSMUSG00000019774.9	3
ENSMUSG00000019775.18	4
ENSMUSG00000019777.17	4
ENSMUSG00000019779.16	3
ENSMUSG00000019782.11	3
ENSMUSG00000019785.15	4
ENSMUSG00000019789.10	2
ENSMUSG00000019790.18	12
ENSMUSG00000019791.13	6
ENSMUSG00000019792.9	5
ENSMUSG00000019794.14	6
ENSMUSG00000019795.18	10
ENSMUSG00000019796.13	5
ENSMUSG00000019797.12	3
ENSMUSG00000019802.14	5
ENSMUSG00000019803.12	2
ENSMUSG00000019804.13	3
ENSMUSG00000019806.14	7
ENSMUSG00000019808.9	1
ENSMUSG00000019809.17	7
ENSMUSG00000019810.16	4
ENSMUSG00000019813.17	11
ENSMUSG00000019814.6	2
ENSMUSG00000019817.19	13
ENSMUSG00000019818.16	3
ENSMUSG00000019820.12	10
[truncated: 26,854 more rows]
